# Supplementary material for: Rolling-Translated circRUNX2.2 Promotes Lymphoma Cell Proliferation and Cycle Transition in Marek’s Disease Model
Source: Int J Mol Sci. 2024 Oct 25;25(21):11486. doi: 10.3390/ijms252111486 (PMC11545863; doi:10.3390/ijms252111486)
Supplement: Supplementary file 1 [file ijms-25-11486-s001.zip]

Archive with 8 entries (8 files):
- Supplementary Figure S1.pdf
- Supplementary Figure S2.pdf
- Supplementary Figure S3.pdf
- Supplementary Figure S4.pdf
- Supplementary information.pdf
- Supplementary Table S1.xlsx
- Supplementary Table S2.xlsx
- Supplementary Table S3.xlsx
