# Supplementary material for: Rolling-Translated circRUNX2.2 Promotes Lymphoma Cell Proliferation and Cycle Transition in Marek’s Disease Model
Source: Int J Mol Sci. 2024 Oct 25;25(21):11486. doi: 10.3390/ijms252111486 (PMC11545863; doi:10.3390/ijms252111486)
Supplement: Supplementary file 1 [file ijms-25-11486-s001.zip › Supplementary Table S1.xlsx]

## Sheet: Interacting proteins
Supplementary Table 1 Mass spectrometric results of circRUNX2.2-FLAG-interacting proteins
FLAG_Special	key	Score	Mass	Num. of matches	Num. of significant matches	Num. of sequences	Num. of significant sequences	emPAI	Sequence coverage
tr|Q7SX63|Q7SX63_CHICK	Heat shock protein 70 OS=Gallus gallus GN=HSP70 PE=3 SV=1	948	70098	31	31	12	12	3.92	0.35
sp|P09652|TBB4_CHICK	Tubulin beta-4 chain OS=Gallus gallus PE=1 SV=1	1199	50844	37	37	11	11	1.71	0.31
sp|P09645|TBA8_CHICK	Tubulin alpha-8 chain (Fragment) OS=Gallus gallus PE=3 SV=1	687	36651	21	21	8	8	1.81	0.33
tr|R4GKX4|R4GKX4_CHICK	Uncharacterized protein (Fragment) OS=Gallus gallus GN=HNRNPA3 PE=4 SV=1	78	25612	5	5	3	3	0.14	0.05
tr|F1NP36|F1NP36_CHICK	Uncharacterized protein OS=Gallus gallus GN=TCEA1 PE=4 SV=2	231	32889	9	9	5	5	0.38	0.11
tr|F1NME1|F1NME1_CHICK	Uncharacterized protein OS=Gallus gallus GN=HIST1H111R PE=3 SV=1	145	21818	2	2	1	1	0.15	0.05
tr|E1C1X6|E1C1X6_CHICK	Uncharacterized protein (Fragment) OS=Gallus gallus GN=MOB2 PE=4 SV=2	123	16058	3	3	2	2	0.16	0.05
tr|E1BUW5|E1BUW5_CHICK	Phosphatidate cytidylyltransferase, mitochondrial OS=Gallus gallus GN=TAMM41 PE=3 SV=1	120	37704	4	4	3	3	0.14	0.05
tr|R4GFN9|R4GFN9_CHICK	Hypermethylated in cancer 1 protein (Fragment) OS=Gallus gallus GN=HIC1 PE=4 SV=1	109	72066	8	8	5	5	0.38	0.11
tr|E1C1N7|E1C1N7_CHICK	Uncharacterized protein OS=Gallus gallus GN=MIA2 PE=4 SV=2	103	157712	6	6	4	4	2.32	0.22
tr|F1P3H8|F1P3H8_CHICK	Uncharacterized protein OS=Gallus gallus GN=RTTN PE=4 SV=2	24	160154	2	2	1	1	0.15	0.05
Ubiquitin	Ubiquitin	97	8560	5	5	3	3	0.14	0.05
tr|Q5F419|Q5F419_CHICK	Uncharacterized protein OS=Gallus gallus GN=VAPA PE=2 SV=1	86	17163	3	3	2	2	0.16	0.05
tr|F1NJ42|F1NJ42_CHICK	Uncharacterized protein (Fragment) OS=Gallus gallus GN=RANBP3 PE=4 SV=2	82	35511	7	7	5	5	0.38	0.11
tr|F1NQI1|F1NQI1_CHICK	Uncharacterized protein OS=Gallus gallus GN=CCDC88C PE=4 SV=2	76	240654	5	5	3	3	0.14	0.05
tr|F1P555|F1P555_CHICK	Uncharacterized protein OS=Gallus gallus GN=SFPQ PE=4 SV=2	75	69643	2	2	1	1	0.15	0.05
tr|F1NBV0|F1NBV0_CHICK	Peroxiredoxin-6 OS=Gallus gallus GN=PRDX6 PE=4 SV=1	72	25174	3	3	2	2	0.16	0.05
sp|P14732|LMNB2_CHICK	Lamin-B2 OS=Gallus gallus GN=LMNB2 PE=2 SV=1	53	68014	4	4	3	3	0.14	0.05
tr|F1NWU4|F1NWU4_CHICK	Uncharacterized protein OS=Gallus gallus GN=AGGF1 PE=4 SV=2	71	79628	2	2	1	1	0.15	0.05
tr|F1NSW0|F1NSW0_CHICK	Uncharacterized protein OS=Gallus gallus GN=VAPB PE=4 SV=2	69	26553	2	2	1	1	0.15	0.05
tr|E1C453|E1C453_CHICK	Heterogeneous nuclear ribonucleoprotein K OS=Gallus gallus GN=HNRNPK PE=4 SV=1	64	146357	2	2	1	1	0.15	0.05
tr|E1C9E5|E1C9E5_CHICK	Uncharacterized protein OS=Gallus gallus GN=BUB3 PE=4 SV=2	61	138980	3	3	2	2	0.16	0.05
tr|E1C6W3|E1C6W3_CHICK	Uncharacterized protein OS=Gallus gallus GN=OXSR1 PE=4 SV=1	61	138980	3	3	2	2	0.16	0.05
tr|R4GGQ3|R4GGQ3_CHICK	Uncharacterized protein OS=Gallus gallus GN=PTPN23 PE=4 SV=1	59	84916	2	2	1	1	0.15	0.05
tr|E1BU42|E1BU42_CHICK	Tyrosine-protein kinase OS=Gallus gallus GN=ZAP70 PE=3 SV=2	53	68014	4	4	3	3	0.14	0.05
sp|Q5ZHM5|RER1_CHICK	Protein RER1 OS=Gallus gallus GN=RER1 PE=2 SV=1	52	23131	1	1	1	1	0.15	0.05
tr|F1NBN1|F1NBN1_CHICK	Uncharacterized protein OS=Gallus gallus GN=SEC61A1 PE=3 SV=2	52	23131	1	1	1	1	0.15	0.05
sp|Q90694|CDC42_CHICK	Cell division control protein 42 homolog OS=Gallus gallus GN=CDC42 PE=2 SV=1	51	21601	2	2	1	1	0.15	0.05
tr|F1P4E4|F1P4E4_CHICK	Uncharacterized protein OS=Gallus gallus GN=REST PE=4 SV=2	49	101188	3	3	2	2	0.16	0.05
tr|F1NN08|F1NN08_CHICK	Uncharacterized protein OS=Gallus gallus GN=ARF1 PE=3 SV=2	37	20741	3	3	2	2	0.16	0.05
sp|P29332|CCNB2_CHICK	G2/mitotic-specific cyclin-B2 OS=Gallus gallus GN=CCNB2 PE=2 SV=1	43	44908	1	1	1	1	0.15	0.05
tr|R4GMJ8|R4GMJ8_CHICK	Spindlin-W OS=Gallus gallus GN=SPINW PE=4 SV=1	40	151438	4	4	3	3	0.14	0.05
tr|F1P4F4|F1P4F4_CHICK	Uncharacterized protein OS=Gallus gallus GN=SSR1 PE=4 SV=1	40	151438	4	4	3	3	0.14	0.05
tr|F1NFW5|F1NFW5_CHICK	Uncharacterized protein OS=Gallus gallus GN=XPO6 PE=4 SV=2	39	46342	2	2	1	1	0.15	0.05
tr|A5HUM0|A5HUM0_CHICK	Transporter associated with antigen processing 1 OS=Gallus gallus GN=TAP1 PE=3 SV=1	39	46342	2	2	1	1	0.15	0.05
tr|E1BQE1|E1BQE1_CHICK	Uncharacterized protein OS=Gallus gallus GN=RNF219 PE=4 SV=2	38	87969	1	1	1	1	0.15	0.05
tr|F1NW30|F1NW30_CHICK	Uncharacterized protein (Fragment) OS=Gallus gallus GN=SCAF8 PE=4 SV=1	38	87969	1	1	1	1	0.15	0.05
tr|F1NAH4|F1NAH4_CHICK	Non-specific serine/threonine protein kinase OS=Gallus gallus GN=MAST2 PE=4 SV=2	38	87969	1	1	1	1	0.15	0.05
tr|E1BVJ5|E1BVJ5_CHICK	Uncharacterized protein (Fragment) OS=Gallus gallus GN=QARS PE=3 SV=2	37	20741	3	3	2	2	0.16	0.05
tr|Q5ZLN3|Q5ZLN3_CHICK	Uncharacterized protein OS=Gallus gallus GN=TWF1 PE=2 SV=1	37	20741	3	3	2	2	0.16	0.05
tr|F1P3F9|F1P3F9_CHICK	Glutamate dehydrogenase OS=Gallus gallus GN=GLUD1 PE=3 SV=2	37	20741	3	3	2	2	0.16	0.05
tr|E1C2I3|E1C2I3_CHICK	Uncharacterized protein OS=Gallus gallus GN=ERGIC1 PE=4 SV=2	36	32925	1	1	1	1	0.15	0.05
tr|Q5ZKL0|Q5ZKL0_CHICK	DNA helicase OS=Gallus gallus GN=MCM5 PE=2 SV=1	36	32925	1	1	1	1	0.15	0.05
tr|A4F5B6|A4F5B6_CHICK	TAP binding protein OS=Gallus gallus GN=TPN PE=2 SV=1	36	32925	1	1	1	1	0.15	0.05
tr|Q5ZJQ6|Q5ZJQ6_CHICK	Uncharacterized protein OS=Gallus gallus GN=DARS PE=2 SV=1	35	57609	2	2	1	1	0.15	0.05
tr|F1NM59|F1NM59_CHICK	Uncharacterized protein OS=Gallus gallus GN=RBM27 PE=4 SV=2	35	57609	2	2	1	1	0.15	0.05
tr|F1NZW0|F1NZW0_CHICK	Transcription initiation factor TFIID subunit 3 OS=Gallus gallus GN=TAF3 PE=4 SV=2	34	103947	2	2	1	1	0.15	0.05
tr|F1NU17|F1NU17_CHICK	Phosphoglycerate kinase OS=Gallus gallus GN=PGK1 PE=3 SV=1	34	103947	2	2	1	1	0.15	0.05
sp|Q76I90|NUF2_CHICK	Kinetochore protein Nuf2 OS=Gallus gallus GN=NUF2 PE=1 SV=1	34	103947	2	2	1	1	0.15	0.05
tr|E1C6A9|E1C6A9_CHICK	Uncharacterized protein OS=Gallus gallus GN=CDC5L PE=4 SV=2	33	60725	1	1	1	1	0.15	0.05
tr|E1BQL2|E1BQL2_CHICK	Serine/arginine repetitive matrix protein 1 OS=Gallus gallus GN=SRRM1 PE=4 SV=2	33	60725	1	1	1	1	0.15	0.05
tr|E1C900|E1C900_CHICK	Uncharacterized protein OS=Gallus gallus GN=OTUD7A PE=4 SV=2	33	60725	1	1	1	1	0.15	0.05
tr|E1BZS2|E1BZS2_CHICK	Uncharacterized protein OS=Gallus gallus GN=NAP1L1 PE=3 SV=1	31	45616	2	2	1	1	0.15	0.05
tr|F1NWH9|F1NWH9_CHICK	Uncharacterized protein (Fragment) OS=Gallus gallus GN=CCT6A PE=3 SV=2	31	45616	2	2	1	1	0.15	0.05
tr|F1NHW3|F1NHW3_CHICK	Enhancer of rudimentary homolog OS=Gallus gallus GN=ERH PE=3 SV=1	31	45616	2	2	1	1	0.15	0.05
tr|E1C9F0|E1C9F0_CHICK	Uncharacterized protein OS=Gallus gallus GN=DYNC2H1 PE=4 SV=2	30	88735	2	2	1	1	0.15	0.05
tr|Q5ZHL7|Q5ZHL7_CHICK	Uncharacterized protein OS=Gallus gallus GN=AIFM1 PE=2 SV=1	30	88735	2	2	1	1	0.15	0.05
tr|E1C7L7|E1C7L7_CHICK	Uncharacterized protein OS=Gallus gallus GN=ARHGAP11A PE=4 SV=2	30	88735	2	2	1	1	0.15	0.05
tr|F1NME3|F1NME3_CHICK	Uncharacterized protein OS=Gallus gallus GN=LPCAT1 PE=4 SV=2	29	36793	2	2	1	1	0.15	0.05
tr|Q5F3L5|Q5F3L5_CHICK	Uncharacterized protein OS=Gallus gallus GN=NEK6 PE=2 SV=1	29	36793	2	2	1	1	0.15	0.05
tr|E1BQI0|E1BQI0_CHICK	Uncharacterized protein OS=Gallus gallus GN=SPTLC1 PE=4 SV=2	29	36793	2	2	1	1	0.15	0.05
tr|F1NDD5|F1NDD5_CHICK	Uncharacterized protein OS=Gallus gallus GN=ACOT12 PE=4 SV=2	29	36793	2	2	1	1	0.15	0.05
tr|E1C0F1|E1C0F1_CHICK	Dolichyl-diphosphooligosaccharide--protein glycosyltransferase subunit 1 (Fragment) OS=Gallus gallus GN=RPN1 PE=3 SV=2	29	36793	2	2	1	1	0.15	0.05
tr|F1NMC3|F1NMC3_CHICK	Uncharacterized protein OS=Gallus gallus GN=MTHFD1 PE=3 SV=1	29	36793	2	2	1	1	0.15	0.05
tr|F1N9D8|F1N9D8_CHICK	Cathepsin B OS=Gallus gallus GN=CTSB PE=3 SV=2	29	36793	2	2	1	1	0.15	0.05
tr|F1NXV7|F1NXV7_CHICK	Uncharacterized protein OS=Gallus gallus GN=ACTR8 PE=3 SV=2	29	36793	2	2	1	1	0.15	0.05
tr|F1NU79|F1NU79_CHICK	Uncharacterized protein (Fragment) OS=Gallus gallus GN=PSMC5 PE=3 SV=1	28	46401	1	1	1	1	0.15	0.05
tr|E1C7J8|E1C7J8_CHICK	Uncharacterized protein OS=Gallus gallus GN=XRCC6BP1 PE=4 SV=1	28	46401	1	1	1	1	0.15	0.05
tr|F1NQI6|F1NQI6_CHICK	Uncharacterized protein OS=Gallus gallus GN=SDCCAG8 PE=4 SV=2	28	46401	1	1	1	1	0.15	0.05
tr|E1BQL0|E1BQL0_CHICK	Uncharacterized protein OS=Gallus gallus GN=ARL5B PE=3 SV=1	27	21936	1	1	1	1	0.15	0.05
NIa-Pro	NIa-Pro	27	21936	1	1	1	1	0.15	0.05
tr|F1NLG5|F1NLG5_CHICK	Sideroflexin (Fragment) OS=Gallus gallus GN=SFXN1 PE=3 SV=2	27	21936	1	1	1	1	0.15	0.05
tr|F1NWA0|F1NWA0_CHICK	Uncharacterized protein OS=Gallus gallus GN=HIVEP1 PE=4 SV=2	27	21936	1	1	1	1	0.15	0.05
tr|F1NP17|F1NP17_CHICK	Uncharacterized protein OS=Gallus gallus GN=LYST PE=4 SV=2	26	433638	1	1	1	1	0.15	0.05
tr|F1NKL4|F1NKL4_CHICK	Uncharacterized protein OS=Gallus gallus GN=DYNC1H1 PE=4 SV=2	26	433638	1	1	1	1	0.15	0.05
tr|E1BUH7|E1BUH7_CHICK	Uncharacterized protein OS=Gallus gallus GN=TMEM43 PE=4 SV=1	26	433638	1	1	1	1	0.15	0.05
sp|Q98TF6|RL36_CHICK	60S ribosomal protein L36 OS=Gallus gallus GN=RPL36 PE=3 SV=1	26	433638	1	1	1	1	0.15	0.05
sp|P67869|CSK2B_CHICK	Casein kinase II subunit beta OS=Gallus gallus GN=CSNK2B PE=2 SV=1	26	433638	1	1	1	1	0.15	0.05
tr|E1BSC6|E1BSC6_CHICK	Oxysterol-binding protein OS=Gallus gallus GN=OSBPL5 PE=3 SV=2	25	101945	1	1	1	1	0.15	0.05
tr|E1BXR3|E1BXR3_CHICK	Uncharacterized protein (Fragment) OS=Gallus gallus GN=PFKFB2 PE=4 SV=2	25	101945	1	1	1	1	0.15	0.05
sp|Q5F3X4|U5S1_CHICK	116 kDa U5 small nuclear ribonucleoprotein component OS=Gallus gallus GN=EFTUD2 PE=2 SV=1	25	101945	1	1	1	1	0.15	0.05
tr|E1BQH6|E1BQH6_CHICK	Uncharacterized protein OS=Gallus gallus GN=PPP6R2 PE=4 SV=2	25	101945	1	1	1	1	0.15	0.05
tr|F1NM08|F1NM08_CHICK	Uncharacterized protein (Fragment) OS=Gallus gallus GN=DDX5 PE=3 SV=1	25	101945	1	1	1	1	0.15	0.05
tr|H9KZT7|H9KZT7_CHICK	Uncharacterized protein (Fragment) OS=Gallus gallus GN=ILF2 PE=4 SV=1	25	101945	1	1	1	1	0.15	0.05
tr|F1NK59|F1NK59_CHICK	Uncharacterized protein (Fragment) OS=Gallus gallus GN=SACM1L PE=4 SV=2	25	101945	1	1	1	1	0.15	0.05
tr|F1NK38|F1NK38_CHICK	T-complex protein 1 subunit eta OS=Gallus gallus GN=CCT7 PE=3 SV=2	25	101945	1	1	1	1	0.15	0.05
tr|F1NUY5|F1NUY5_CHICK	Uncharacterized protein OS=Gallus gallus GN=FAF2 PE=4 SV=2	25	101945	1	1	1	1	0.15	0.05
tr|F1NWD4|F1NWD4_CHICK	Peptide-N(4)-(N-acetyl-beta-glucosaminyl)asparagine amidase OS=Gallus gallus GN=NGLY1 PE=4 SV=1	25	101945	1	1	1	1	0.15	0.05
tr|F1N823|F1N823_CHICK	Uncharacterized protein (Fragment) OS=Gallus gallus GN=PDHB PE=4 SV=1	24	160154	2	2	1	1	0.15	0.05
tr|H9KZA0|H9KZA0_CHICK	Uncharacterized protein OS=Gallus gallus GN=IVNS1ABP PE=4 SV=2	24	160154	2	2	1	1	0.15	0.05
tr|F1NIQ3|F1NIQ3_CHICK	Sister chromatid cohesion protein PDS5 homolog A OS=Gallus gallus GN=PDS5A PE=4 SV=1	24	160154	2	2	1	1	0.15	0.05
tr|A5HUM1|A5HUM1_CHICK	Transporter associated with antigen presentation 2 OS=Gallus gallus GN=TAP2 PE=2 SV=1	23	76521	1	1	1	1	0.15	0.05
tr|F1NM03|F1NM03_CHICK	Basic leucine zipper and W2 domain-containing protein 2 OS=Gallus gallus GN=BZW2 PE=4 SV=1	23	76521	1	1	1	1	0.15	0.05
tr|F1NG53|F1NG53_CHICK	Uncharacterized protein (Fragment) OS=Gallus gallus GN=RPL17 PE=3 SV=2	23	76521	1	1	1	1	0.15	0.05
tr|F1NY38|F1NY38_CHICK	Uncharacterized protein (Fragment) OS=Gallus gallus GN=RPS17L PE=4 SV=2	23	76521	1	1	1	1	0.15	0.05
tr|F1NI37|F1NI37_CHICK	Multidrug and toxin extrusion protein OS=Gallus gallus GN=SLC47A1 PE=3 SV=2	23	76521	1	1	1	1	0.15	0.05
tr|F1NZ32|F1NZ32_CHICK	Uncharacterized protein OS=Gallus gallus GN=AQP9 PE=3 SV=2	23	76521	1	1	1	1	0.15	0.05
tr|E1C8Y9|E1C8Y9_CHICK	Uncharacterized protein OS=Gallus gallus GN=SRSF3 PE=4 SV=1	23	76521	1	1	1	1	0.15	0.05
tr|E1C7C1|E1C7C1_CHICK	Uncharacterized protein OS=Gallus gallus GN=C8B PE=4 SV=2	22	26859	1	1	1	1	0.15	0.05
sp|Q5ZHK9|LLPH_CHICK	Protein LLP homolog OS=Gallus gallus GN=LLPH PE=3 SV=1	22	26859	1	1	1	1	0.15	0.05
tr|E1C837|E1C837_CHICK	Uncharacterized protein OS=Gallus gallus GN=STRN PE=4 SV=1	22	26859	1	1	1	1	0.15	0.05
tr|F1NIU4|F1NIU4_CHICK	Uncharacterized protein OS=Gallus gallus GN=LIMCH1 PE=4 SV=2	22	26859	1	1	1	1	0.15	0.05
sp|Q9IAY5|SDOS_CHICK	Protein syndesmos OS=Gallus gallus GN=SDOS PE=1 SV=3	22	26859	1	1	1	1	0.15	0.05
tr|F1P2J9|F1P2J9_CHICK	Uncharacterized protein (Fragment) OS=Gallus gallus GN=GRIN1 PE=4 SV=2	21	18419	1	1	1	1	0.15	0.05
tr|F1NL71|F1NL71_CHICK	Uncharacterized protein OS=Gallus gallus GN=CCDC47 PE=4 SV=2	21	18419	1	1	1	1	0.15	0.05
tr|E1BX02|E1BX02_CHICK	Uncharacterized protein OS=Gallus gallus GN=PSMD2 PE=4 SV=2	21	18419	1	1	1	1	0.15	0.05
tr|F1NK34|F1NK34_CHICK	Uncharacterized protein OS=Gallus gallus GN=TJP2 PE=4 SV=2	21	18419	1	1	1	1	0.15	0.05
sp|P21868|CSK21_CHICK	Casein kinase II subunit alpha OS=Gallus gallus GN=CSNK2A1 PE=2 SV=1	20	45276	2	2	1	1	0.15	0.05
tr|F1NI29|F1NI29_CHICK	Uncharacterized protein OS=Gallus gallus GN=HADHA PE=3 SV=2	20	45276	2	2	1	1	0.15	0.05
tr|F1NP64|F1NP64_CHICK	Uncharacterized protein OS=Gallus gallus GN=NUP160 PE=4 SV=2	20	45276	2	2	1	1	0.15	0.05
tr|F1NPS5|F1NPS5_CHICK	Uncharacterized protein (Fragment) OS=Gallus gallus GN=CHMP1A PE=4 SV=2	19	22244	1	1	1	1	0.15	0.05
sp|Q5F428|EIF3L_CHICK	Eukaryotic translation initiation factor 3 subunit L OS=Gallus gallus GN=EIF3L PE=2 SV=1	19	22244	1	1	1	1	0.15	0.05
tr|F1NVM8|F1NVM8_CHICK	Uncharacterized protein OS=Gallus gallus GN=NR6A1 PE=3 SV=2	19	22244	1	1	1	1	0.15	0.05
tr|Q98TX6|Q98TX6_CHICK	Interferon regulatory factor 4 deltaE6 OS=Gallus gallus GN=IRF-4 PE=2 SV=1	19	22244	1	1	1	1	0.15	0.05
tr|F1NI69|F1NI69_CHICK	Uncharacterized protein OS=Gallus gallus GN=NEK2 PE=4 SV=1	19	22244	1	1	1	1	0.15	0.05
RabA1C	RabA1C	19	22244	1	1	1	1	0.15	0.05
tr|F1NXF6|F1NXF6_CHICK	Uncharacterized protein OS=Gallus gallus GN=BRUNOL6 PE=4 SV=2	18	74444	1	1	1	1	0.15	0.05
tr|F1NRM5|F1NRM5_CHICK	Actin-related protein 2 (Fragment) OS=Gallus gallus GN=ACTR2 PE=3 SV=1	18	74444	1	1	1	1	0.15	0.05
tr|A0A0A0MQ65|A0A0A0MQ65_CHICK	Calcium-transporting ATPase OS=Gallus gallus GN=ATP2A2 PE=3 SV=1	18	74444	1	1	1	1	0.15	0.05
tr|Q5ZMQ3|Q5ZMQ3_CHICK	Signal peptidase complex catalytic subunit SEC11 OS=Gallus gallus GN=SEC11A PE=2 SV=1	18	74444	1	1	1	1	0.15	0.05
tr|E1BVT6|E1BVT6_CHICK	Uncharacterized protein OS=Gallus gallus GN=ZNF512 PE=4 SV=2	18	74444	1	1	1	1	0.15	0.05
tr|F2Z4M7|F2Z4M7_CHICK	60S ribosomal protein L37a (Fragment) OS=Gallus gallus GN=RPL37A PE=3 SV=1	18	74444	1	1	1	1	0.15	0.05
tr|E1C1Y1|E1C1Y1_CHICK	Uncharacterized protein OS=Gallus gallus GN=WDR19 PE=4 SV=2	18	74444	1	1	1	1	0.15	0.05
tr|F1NPA2|F1NPA2_CHICK	Uncharacterized protein (Fragment) OS=Gallus gallus GN=PSMD11 PE=4 SV=2	18	74444	1	1	1	1	0.15	0.05
tr|F1NB26|F1NB26_CHICK	Uncharacterized protein OS=Gallus gallus GN=C14ORF4 PE=4 SV=2	18	74444	1	1	1	1	0.15	0.05
tr|Q5F424|Q5F424_CHICK	Uncharacterized protein OS=Gallus gallus GN=CCT2 PE=2 SV=1	18	74444	1	1	1	1	0.15	0.05
sp|P84173|PHB_CHICK	Prohibitin OS=Gallus gallus GN=PHB PE=1 SV=1	18	74444	1	1	1	1	0.15	0.05
tr|F1NIY8|F1NIY8_CHICK	Uncharacterized protein (Fragment) OS=Gallus gallus GN=RRP9 PE=4 SV=2	18	74444	1	1	1	1	0.15	0.05
tr|E1BR10|E1BR10_CHICK	Uncharacterized protein OS=Gallus gallus GN=PRDX3 PE=4 SV=1	18	74444	1	1	1	1	0.15	0.05
sp|Q5F4B3|TMLH_CHICK	Trimethyllysine dioxygenase, mitochondrial OS=Gallus gallus GN=TMLHE PE=2 SV=1	18	74444	1	1	1	1	0.15	0.05
tr|E1C0J4|E1C0J4_CHICK	Uncharacterized protein (Fragment) OS=Gallus gallus GN=UPF1 PE=4 SV=2	18	74444	1	1	1	1	0.15	0.05
tr|F1NKV0|F1NKV0_CHICK	Uncharacterized protein OS=Gallus gallus GN=DNAJB4 PE=4 SV=2	18	74444	1	1	1	1	0.15	0.05
tr|F1NVK1|F1NVK1_CHICK	Uncharacterized protein OS=Gallus gallus GN=DNAH9 PE=4 SV=2	18	74444	1	1	1	1	0.15	0.05
tr|E1C1B8|E1C1B8_CHICK	Uncharacterized protein OS=Gallus gallus GN=CNOT1 PE=4 SV=2	17	268982	1	1	1	1	0.15	0.05
tr|F1NA86|F1NA86_CHICK	Uncharacterized protein OS=Gallus gallus GN=SQSTM1 PE=4 SV=2	17	268982	1	1	1	1	0.15	0.05
tr|R4GH03|R4GH03_CHICK	Uncharacterized protein OS=Gallus gallus GN=EPRS PE=3 SV=1	17	268982	1	1	1	1	0.15	0.05
tr|F1N9K4|F1N9K4_CHICK	Uncharacterized protein (Fragment) OS=Gallus gallus GN=DOCK11 PE=4 SV=2	17	268982	1	1	1	1	0.15	0.05
tr|E1C654|E1C654_CHICK	Ventral anterior homeobox 1 OS=Gallus gallus GN=VAX1 PE=4 SV=2	17	268982	1	1	1	1	0.15	0.05
tr|F1NE72|F1NE72_CHICK	Lysine--tRNA ligase OS=Gallus gallus GN=KARS PE=3 SV=1	17	268982	1	1	1	1	0.15	0.05
tr|F1NPS9|F1NPS9_CHICK	ADP-ribosylation factor-like protein 6-interacting protein 4 OS=Gallus gallus GN=ARL6IP4 PE=4 SV=1	16	25812	1	1	1	1	0.15	0.05
tr|R4GKD4|R4GKD4_CHICK	Uncharacterized protein (Fragment) OS=Gallus gallus GN=CCDC177 PE=4 SV=1	16	25812	1	1	1	1	0.15	0.05
tr|F1N903|F1N903_CHICK	Uncharacterized protein OS=Gallus gallus GN=PSMD6 PE=4 SV=2	16	25812	1	1	1	1	0.15	0.05
tr|F1NLL8|F1NLL8_CHICK	Protein polybromo-1 OS=Gallus gallus GN=PBRM1 PE=4 SV=1	16	25812	1	1	1	1	0.15	0.05
tr|E1BSR5|E1BSR5_CHICK	Uncharacterized protein OS=Gallus gallus GN=RBM25 PE=4 SV=2	16	25812	1	1	1	1	0.15	0.05
tr|F1NC02|F1NC02_CHICK	Proteasome subunit alpha type OS=Gallus gallus GN=PSMA4 PE=3 SV=2	16	25812	1	1	1	1	0.15	0.05
tr|E1BY09|E1BY09_CHICK	Uncharacterized protein OS=Gallus gallus GN=MYNN PE=4 SV=2	16	25812	1	1	1	1	0.15	0.05
tr|F1NBA8|F1NBA8_CHICK	Uncharacterized protein (Fragment) OS=Gallus gallus GN=IPO7 PE=4 SV=2	15	117532	1	1	1	1	0.15	0.05
tr|F1NZS9|F1NZS9_CHICK	Uncharacterized protein OS=Gallus gallus GN=TMPO PE=4 SV=1	15	117532	1	1	1	1	0.15	0.05
tr|F1NBP0|F1NBP0_CHICK	Uncharacterized protein OS=Gallus gallus GN=THBS4 PE=4 SV=1	15	117532	1	1	1	1	0.15	0.05
tr|E1C5L6|E1C5L6_CHICK	Uncharacterized protein OS=Gallus gallus GN=SHPRH PE=4 SV=2	15	117532	1	1	1	1	0.15	0.05
tr|F1NFK3|F1NFK3_CHICK	Uncharacterized protein OS=Gallus gallus GN=LINGO2 PE=4 SV=2	15	117532	1	1	1	1	0.15	0.05
tr|F1NE67|F1NE67_CHICK	Uncharacterized protein OS=Gallus gallus GN=AOX2P PE=4 SV=1	15	117532	1	1	1	1	0.15	0.05
tr|Q6B842|Q6B842_CHICK	Carnitine palmitoyltransferase I OS=Gallus gallus GN=CPT1A PE=2 SV=1	15	117532	1	1	1	1	0.15	0.05
tr|R4GJB0|R4GJB0_CHICK	Uncharacterized protein OS=Gallus gallus GN=C1H12orf40 PE=4 SV=1	15	117532	1	1	1	1	0.15	0.05
tr|F1NW32|F1NW32_CHICK	Uncharacterized protein OS=Gallus gallus GN=NEO1 PE=4 SV=2	15	117532	1	1	1	1	0.15	0.05
sp|Q5ZJU4|URM1_CHICK	Ubiquitin-related modifier 1 OS=Gallus gallus GN=URM1 PE=3 SV=1	15	117532	1	1	1	1	0.15	0.05
tr|F1ND21|F1ND21_CHICK	Uncharacterized protein OS=Gallus gallus GN=PIP5K1C PE=4 SV=2	15	117532	1	1	1	1	0.15	0.05
tr|H9L0S7|H9L0S7_CHICK	Uncharacterized protein OS=Gallus gallus GN=QPCTL PE=4 SV=1	14	15426	1	1	1	1	0.15	0.05
tr|E1C123|E1C123_CHICK	Uncharacterized protein OS=Gallus gallus GN=AHSA1 PE=4 SV=1	14	15426	1	1	1	1	0.15	0.05
tr|F1NGY4|F1NGY4_CHICK	Uncharacterized protein (Fragment) OS=Gallus gallus GN=HSD3B7 PE=3 SV=2	14	15426	1	1	1	1	0.15	0.05
tr|F1NXH7|F1NXH7_CHICK	Leukocyte cell-derived chemotaxin 1 OS=Gallus gallus GN=LECT1 PE=4 SV=1	14	15426	1	1	1	1	0.15	0.05
tr|E1C7G6|E1C7G6_CHICK	Uncharacterized protein OS=Gallus gallus GN=RSPH9 PE=4 SV=1	14	15426	1	1	1	1	0.15	0.05
tr|E1C016|E1C016_CHICK	Uncharacterized protein OS=Gallus gallus GN=COPB2 PE=4 SV=1	14	15426	1	1	1	1	0.15	0.05
sp|Q5ZKN2|PGRC1_CHICK	Membrane-associated progesterone receptor component 1 OS=Gallus gallus GN=PGRMC1 PE=2 SV=3	14	15426	1	1	1	1	0.15	0.05
tr|E1BSS3|E1BSS3_CHICK	Eukaryotic translation initiation factor 3 subunit A OS=Gallus gallus GN=EIF3A PE=3 SV=1	14	15426	1	1	1	1	0.15	0.05
tr|F1NH25|F1NH25_CHICK	Uncharacterized protein OS=Gallus gallus GN=PRSS12 PE=3 SV=2	14	15426	1	1	1	1	0.15	0.05
tr|E1BSE4|E1BSE4_CHICK	Uncharacterized protein OS=Gallus gallus GN=ZNF536 PE=4 SV=2	14	15426	1	1	1	1	0.15	0.05
tr|F1P455|F1P455_CHICK	Uncharacterized protein OS=Gallus gallus GN=NPEPPS PE=4 SV=2	14	15426	1	1	1	1	0.15	0.05
