# Supplementary material for: Rolling-Translated circRUNX2.2 Promotes Lymphoma Cell Proliferation and Cycle Transition in Marek’s Disease Model
Source: Int J Mol Sci. 2024 Oct 25;25(21):11486. doi: 10.3390/ijms252111486 (PMC11545863; doi:10.3390/ijms252111486)
Supplement: Supplementary file 1 [file ijms-25-11486-s001.zip › Supplementary Table S2.xlsx]

## Sheet: Primers for circRNA Q-PCR
Primers for circRNA Q-PCR
Gene	Nucleotide sequences (5’→3’）	Size (bp)
gga_circ_0009437-F	GACGCCTCTCAGACCCCAG	145
gga_circ_0009437-R	CTGGAAGTCCTGTGCCTCGG

## Sheet: Primers for mRNA Q-PCR
Primers for mRNA Q-PCR
Gene	Nucleotide sequences (5’→3’）	Size (bp)
beta-actin-F	CTGGCACCTAGCACAATGAA	123
beta-actin-R	CTGCTTGCTGATCCACATCT
GAPDH-F	CGATCTGAACTACATGGTTTAC	153
GAPDH-R	TCTGCCCATTTGATGTTGC
