# Supplementary material for: Rolling-Translated circRUNX2.2 Promotes Lymphoma Cell Proliferation and Cycle Transition in Marek’s Disease Model
Source: Int J Mol Sci. 2024 Oct 25;25(21):11486. doi: 10.3390/ijms252111486 (PMC11545863; doi:10.3390/ijms252111486)
Supplement: Supplementary file 1 [file ijms-25-11486-s001.zip › Supplementary Table S3.xlsx]

## Sheet: cluster 2
Differentially expressed genes in cluster 2
Gene_name	Gene_stable_ID	FPKM
		pcl_ciR5	circRUNX2.2	circRUNX2.2_△ATG
UHRF1	ENSGALG00000034271	20.1702	6.64548	18.8411
CENPH	ENSGALG00000014788	8.35138	0.243666	4.92216
NSUN2	ENSGALG00000013064	17.7753	4.76434	15.6412
SCLT1	ENSGALG00000048011	4.02693	1.34068	2.72393
FKBP1A	ENSGALG00000027151	23.334	0.293714	9.4349
SGMS1	ENSGALG00000003701	3.05374	0.826213	3.12211
ATG7	ENSGALG00000004932	3.01415	0.0867835	2.3348
C12orf75	ENSGALG00000026311	3.58255	0	0.695162
HNRNPU	ENSGALG00000010671	3.68641	1.31411	6.66079
FAAH2	ENSGALG00000028084	2.54312	0.471256	6.97956
TULP3	ENSGALG00000013424	3.46808	0.665929	2.12765
MRPS21	ENSGALG00000052471	2.62244	0.035092	2.94408
CHCHD10	ENSGALG00000028810	6.01725	0.181199	2.72185
DIS3L2	ENSGALG00000007767	1.44533	0.266457	1.47776
AHCTF1	ENSGALG00000010630	6.83191	2.01912	5.46093
NME5	ENSGALG00000043569	9.34549	3.68754	7.39
ARAP2	ENSGALG00000041373	1.70042	0.259949	1.5495
EEFSEC	ENSGALG00000038684	10.992	1.63235	5.35002
SEH1L	ENSGALG00000013872	15.2044	4.73114	24.3668
RFC4	ENSGALG00000008703	31.1596	8.88161	22.2256
NKTR	ENSGALG00000030268	5.92121	1.49408	5.16416
SNAP91	ENSGALG00000015846	1.75004	0.496659	2.33667
WDTC1	ENSGALG00000000943	11.4925	0.206722	19.8154
TATDN1	ENSGALG00000041072	1.53479	0.0705645	2.38726
BCOR	ENSGALG00000016245	3.63185	0.700245	2.79526
PHF19	ENSGALG00000001595	1.93371	0.116504	2.89242
LPGAT1	ENSGALG00000009848	7.67786	0.585278	4.48851
EXOC3	ENSGALG00000013397	7.2167	0.938138	4.91196
MOB1A	ENSGALG00000039203	4.70058	1.05838	4.5
SLC35B3	ENSGALG00000012778	4.32492	1.32557	3.20513
EME1	ENSGALG00000007676	2.99666	1.10104	2.33116
WTAP	ENSGALG00000011660	12.2781	4.80143	10.8266
VMP1	ENSGALG00000005160	11.593	3.12543	8.22661
TMEM67	ENSGALG00000029287	3.2197	0.885682	3.27086
DCAF1	ENSGALG00000033301	11.26	4.10361	9.98109
TBC1D4	ENSGALG00000016925	1.86535	0.182999	1.39838
MGRN1	ENSGALG00000037492	2.71005	0.557391	2.24095
ANO5	ENSGALG00000003748	1.69943	0.492953	1.38799
CHD1Z	ENSGALG00000014642	2.64634	0.323276	1.56872
UPF2	ENSGALG00000033772	4.91031	0.147082	2.29821
ANXA11	ENSGALG00000043826	29.7862	13.2931	30.5956
ZFP64	ENSGALG00000038858	2.33615	0.906153	1.96609
ETNK1	ENSGALG00000013205	1.54363	0.423065	1.515
USP14	ENSGALG00000014920	9.23622	3.87565	10.3587
SNRPGP15	ENSGALG00000028409	1.52191	0.095041	2.14608
EDC3	ENSGALG00000040181	5.27838	0.946647	5.22214
API5	ENSGALG00000037968	40.6168	2.47799	15.4828
EXD1	ENSGALG00000041449	1.79605	0.454371	2.09983
STAU1	ENSGALG00000004736	6.40087	0.909735	5.00188
KLHL20	ENSGALG00000036931	4.059	0	2.48701
ATRIP	ENSGALG00000004670	4.27032	0.777128	2.8147
EXOC6	ENSGALG00000006763	4.43637	0.752233	5.51393
RAD23B	ENSGALG00000015540	14.5661	5.7974	15.277
KIAA1524	ENSGALG00000015360	21.576	8.48212	16.6417
SSR2	ENSGALG00000000764	33.7863	0	3.75408
PEBP1	ENSGALG00000007403	3.5154	0	1.66886
2024-03-01	ENSGALG00000009453	4.61576	1.50287	3.58512
CD44	ENSGALG00000039080	28.2391	6.14467	33.413
NARF	ENSGALG00000001603	2.00548	0.416226	2.41888
PRPF8	ENSGALG00000002943	24.7146	0.406732	12.5807
SIPA1	ENSGALG00000053836	2.37415	0.173379	3.46477
MYCBP2	ENSGALG00000016915	6.98699	0.428777	3.45092
OARD1	ENSGALG00000003228	4.10093	1.802	3.8343
B4GALT5	ENSGALG00000008056	7.64625	2.19643	4.4183
EIF2AK2	ENSGALG00000010560	2.47514	0	2.32372
SMARCE1	ENSGALG00000003882	11.0535	3.06312	7.29339
OTUB1	ENSGALG00000038229	11.194	1.33395	10.8842
ALG8	ENSGALG00000019042	8.77698	3.29177	7.56188
MINDY1	ENSGALG00000028499	3.88838	1.37054	3.66063
TMEM140	ENSGALG00000044155	1.1883	0	2.23882
USP33	ENSGALG00000008974	3.36197	1.14145	3.57311
ERAP1	ENSGALG00000014684	6.35061	0.727546	7.60293
CSK	ENSGALG00000031270	4.66724	0.128809	3.79167
TNKS2	ENSGALG00000014614	19.6458	6.3718	21.872
DEF6	ENSGALG00000002615	5.57359	0.444178	3.39927
ZBTB5	ENSGALG00000005354	0.993702	0.285216	1.75273
DNAJC9	ENSGALG00000002701	9.29308	0.789679	10.9099

## Sheet: cluster5
Differentially expressed genes in cluster 5
Gene_name	Gene_stable_ID	FPKM
		pcl_ciR5	circRUNX2.2	circRUNX2.2_△ATG
RNH1	ENSGALG00000006904	0.339257	5.70977	0.220508
RRAGC	ENSGALG00000033079	0.532911	3.16163	0.2609
GPN1	ENSGALG00000016505	0.232177	2.80154	0.264393
SEC13	ENSGALG00000008419	3.43792	10.4427	5.5032
PKNOX1	ENSGALG00000016191	0.652688	1.89352	0.624038
CD300LG	ENSGALG00000007713	1.0008	1.99025	0.892567
METTL16	ENSGALG00000014901	0.538659	2.25027	1.03854
BANF1	ENSGALG00000031723	0.0574215	4.04155	0.051693
KCTD10	ENSGALG00000005138	0.741525	3.47055	0.916304
EFCAB14	ENSGALG00000010446	4.75642	25.6666	5.50757
TCTN3	ENSGALG00000010517	0.915732	2.88011	1.01468
GPX1	ENSGALG00000028204	0.322346	3.82054	0.117702
ZNF438	ENSGALG00000007266	1.00855	4.16918	0.506886
EPS15	ENSGALG00000010543	7.42653	29.701	11.0597
PGM2L1	ENSGALG00000017304	0.412662	2.50318	0.104261
SEPHS2L	ENSGALG00000014575	0.85945	2.79224	0.998423
CKLF	ENSGALG00000005254	1.89269	6.04697	1.87548
HIBADH	ENSGALG00000033207	3.44907	8.2832	3.14152
TOPBP1	ENSGALG00000034461	2.76959	12.503	1.97336
MYL6	ENSGALG00000035086	3.74937	35.6473	2.51445
FLAD1	ENSGALG00000027700	0.77629	2.20308	0.620722
TMEM251	ENSGALG00000051040	1.60035	3.66777	1.14271
MPG	ENSGALG00000028691	0.579402	2.09904	0.832272
MECP2	ENSGALG00000047963	0.400068	5.71211	0.351135
DENND5A	ENSGALG00000005840	2.77337	8.49743	2.65118
MCM6	ENSGALG00000012348	20.0594	40.6534	16.3948
EEF1A1	ENSGALG00000015917	28.276	169.12	22.9322
KIF2C	ENSGALG00000010120	3.8562	7.87983	3.72664
ENTPD6	ENSGALG00000008563	1.09993	3.13961	0.504161
PDCD2	ENSGALG00000011169	0.998533	4.08108	1.53246
CNOT7	ENSGALG00000013649	0.767441	5.97376	0.279191
RGS1	ENSGALG00000002549	13.4904	40.2074	13.1001
SDHB	ENSGALG00000041401	3.08878	6.23874	2.50506
CCDC28A	ENSGALG00000013834	0.860286	1.70296	0.765822
TPI1	ENSGALG00000014526	35.1745	113.429	45.6827
IRF8	ENSGALG00000005757	0	9.86919	0
HERC2	ENSGALG00000016739	0.560033	4.14137	0.857091
USP7	ENSGALG00000007307	4.25475	14.7466	4.50386
SPAG9	ENSGALG00000034001	3.17791	12.7268	3.5731
CTPS2	ENSGALG00000016549	2.49735	5.28852	1.58991
